# Supplementary material for: Zuun Baruun Kherem, a medieval Eurasian center in Eastern Mongolia
Source: Asian Archaeol. 2025 Oct 7;9(2):175–96. doi: 10.1007/s41826-025-00113-2 (PMC12799725; doi:10.1007/s41826-025-00113-2)
Supplement: Supplementary file 9 — (XLSX 23.2 KB) [file 41826_2025_113_MOESM5_ESM.xlsx]

## Sheet: Sheet1
collection_point	Vessel Part	Part_detail	Ceramic ware	surface treatment	Surface decoration	Site	UTM Easting	UTM Northing
296	Rim		Fine Gray	Plain	none	BK	451273	5230108
296	Body		Fine Gray	Plain	angular punctates	BK	451273	5230108
296	Body		Fine Gray	Plain	angular punctates	BK	451273	5230108
296	Body		Fine Brown	Plain	none	BK	451273	5230108
428	Body		Fine Brown	Plain	angular punctates	BK	451753	5230198
532	Body		Fine Gray	Plain	none	BK	451363	5230288
532	Tile		Coarse Brown	Plain	none	BK	451363	5230288
539	Body		Fine Brown	Plain	none	BK	451573	5230288
539	Tile		Coarse Gray	Plain	none	BK	451573	5230288
539	Tile		Coarse Gray	Plain	none	BK	451573	5230288
539	Tile		Coarse Gray	Plain	none	BK	451573	5230288
539	Tile		Coarse Gray	Plain	none	BK	451573	5230288
539	Tile		Coarse Gray	Plain	none	BK	451573	5230288
539	Tile		Coarse Gray	Plain	none	BK	451573	5230288
539	Tile		Coarse Gray	Plain	none	BK	451573	5230288
539	Tile		Coarse Gray	Plain	none	BK	451573	5230288
539	Tile		Coarse Brown	Plain	none	BK	451573	5230288
539	Tile		Coarse Brown	Plain	none	BK	451573	5230288
539	Tile		Coarse Brown	Plain	none	BK	451573	5230288
539	Tile		Coarse Brown	Plain	none	BK	451573	5230288
539	Tile		Coarse Brown	Plain	none	BK	451573	5230288
539	Tile		Coarse Brown	Plain	none	BK	451573	5230288
539	Tile		Coarse Brown	Plain	none	BK	451573	5230288
539	Tile		Coarse Brown	Plain	none	BK	451573	5230288
539	Tile		Coarse Brown	Plain	none	BK	451573	5230288
539	Tile		Coarse Brown	Plain	none	BK	451573	5230288
539	Body		Coarse Gray	Plain	none	BK	451573	5230288
539	Body		Coarse Gray	Plain	none	BK	451573	5230288
539	Body		Coarse Gray	Plain	none	BK	451573	5230288
539	Body		Coarse Gray	Plain	none	BK	451573	5230288
539	Body		Coarse Gray	Plain	none	BK	451573	5230288
539	Body		Fine Gray	Plain	none	BK	451573	5230288
539	Body		Fine Gray	Plain	angular punctates	BK	451573	5230288
539	Body		Fine Gray	Plain	angular punctates	BK	451573	5230288
539	Body		Fine Brown	Plain	angular punctates	BK	451573	5230288
697	Rim		Coarse Brown	Plain	none	BK	451663	5230408
697	Rim		Fine Brown	Plain	none	BK	451663	5230408
697	Body		Fine Gray	Plain	angular punctates	BK	451663	5230408
697	Body		Fine Brown	Plain	angular punctates	BK	451663	5230408
697	Body		Fine Brown	Plain	angular punctates	BK	451663	5230408
697	Body		Fine Brown	Plain	angular punctates	BK	451663	5230408
735	Body		Fine Brown	Plain	angular punctates	BK	451633	5230438
776	Body		Fine Brown	Plain	none	BK	451723	5230468
776	Body		Coarse Gray	Plain	none	BK	451723	5230468
886	Body		Fine Brown	Plain	angular punctates	BK	451513	5230558
950	Body		Fine Brown	Plain	angular punctates	BK	451123	5230618
993	Body		Coarse Brown	Plain	none	BK	451243	5230648
994	Body		Fine Brown	Plain	angular punctates	BK	451273	5230648
1058	Body		Fine Gray	Plain	none	BK	450853	5230708
1079	Body		Coarse Gray	Plain	none	BK	451483	5230708
1079	Body		Coarse Gray	Plain	none	BK	451483	5230708
1127	Body		Coarse Red	Plain	none	BK	451783	5230738
1153	Body		Fine Brown	Plain	angular punctates	BK	451393	5230768
1195	Rim		Fine Brown	Plain	none	BK	451483	5230798
1200	Tile		Coarse Gray	Plain	none	BK	451633	5230798
1201	Body		Fine Gray	Plain	angular punctates	BK	451663	5230798
1202	Body		Fine Gray	Plain	none	BK	451693	5230798
1203	Body		Fine Brown	Plain	none	BK	451723	5230798
1203	Body		Fine Brown	Plain	none	BK	451723	5230798
1203	Body		Fine Brown	Plain	none	BK	451723	5230798
1203	Body		Fine Brown	Plain	none	BK	451723	5230798
1203	Body		Fine Brown	Burnished	burnish line	BK	451723	5230798
1203	Body		Fine Brown	Plain	none	BK	451723	5230798
1242	Body		Coarse Gray	Plain	none	BK	451723	5230828
1271	Body		Coarse Gray	Plain	angular punctates	BK	451423	5230858
1271	Body		Coarse Brown	Plain	angular punctates	BK	451423	5230858
1272	Body		Fine Gray	Plain	angular punctates	BK	451453	5230858
1454	Body		Coarse Gray	Plain	none	ZK	453463	5231818
1465	Body		Coarse Gray	Plain	none	ZK	453313	5231848
1470	Body		Fine Gray	Plain	angular punctates	ZK	453463	5231848
1474	Body		Fine Gray	Plain	none	ZK	453583	5231848
1474	Body		Fine Gray	Plain	angular punctates	ZK	453583	5231848
1474	Body		Fine Gray	Plain	none	ZK	453583	5231848
1474	Neck		Fine Gray	Plain	angular punctates	ZK	453583	5231848
1484	Body		Fine Gray	Plain	angular punctates	ZK	453283	5231878
1484	Body		Fine Gray	Plain	angular punctates	ZK	453283	5231878
1484	Body		Fine Gray	Plain	angular punctates	ZK	453283	5231878
1484	Body		Fine Gray	Plain	angular punctates	ZK	453283	5231878
1484	Body		Fine Gray	Plain	none	ZK	453283	5231878
1484	Body		Fine Gray	Plain	none	ZK	453283	5231878
1485	Body		Fine Gray	Plain	none	ZK	453313	5231878
1486	Body		Fine Gray	Plain	angular punctates	ZK	453343	5231878
1486	Body		Fine Gray	Plain	angular punctates	ZK	453343	5231878
1486	Body		Fine Gray	Plain	angular punctates	ZK	453343	5231878
1487	Body		Fine Brown	Plain	none	ZK	453373	5231878
1489	Body		Coarse Gray	Plain	angular punctates	ZK	453433	5231878
1491	Body		Coarse Gray	Plain	angular punctates	ZK	453493	5231878
1507	Body		Fine Gray	Plain	angular punctates	ZK	453283	5231908
1508	Body		Fine Brown	Plain	none	ZK	453313	5231908
1508	Body		Fine Gray	Plain	angular punctates	ZK	453313	5231908
1508	Body		Fine Brown	Plain	none	ZK	453313	5231908
1508	Body		Fine Brown	Plain	none	ZK	453313	5231908
1508	Body		Fine Brown	Plain	angular punctates	ZK	453313	5231908
1508	Body		Fine Brown	Plain	none	ZK	453313	5231908
1509	Body		Fine Brown	Plain	angular punctates	ZK	453343	5231908
1509	Body		Fine Brown	Plain	angular punctates	ZK	453343	5231908
1509	Body		Fine Brown	Plain	none	ZK	453343	5231908
1509	Body		Fine Brown	Plain	none	ZK	453343	5231908
1509	Body		Fine Brown	Plain	angular punctates	ZK	453343	5231908
1509	Body		Coarse Gray	Plain	angular punctates	ZK	453343	5231908
1509	Body		Coarse Gray	Plain	none	ZK	453343	5231908
1509	Body		Fine Gray	Plain	none	ZK	453343	5231908
1509	Body		Coarse Gray	Plain	none	ZK	453343	5231908
1509	Body		Coarse Gray	Plain	angular punctates	ZK	453343	5231908
1510	Body		Fine Gray	Plain	none	ZK	453373	5231908
1510	Rim		Fine Gray	Plain	none	ZK	453373	5231908
1511	Body		Coarse Gray	Plain	angular punctates	ZK	453403	5231908
1511	Body		Coarse Gray	Plain	none	ZK	453403	5231908
1513	Body		Fine Brown	Plain	angular punctates	ZK	453463	5231908
1515	Base		Coarse Gray	Plain	none	ZK	453523	5231908
1515	Body		Coarse Gray	Plain	none	ZK	453523	5231908
1515	Body		Coarse Gray	Plain	none	ZK	453523	5231908
1515	Body		Coarse Gray	Plain	none	ZK	453523	5231908
1515	Body		Fine Gray	Plain	none	ZK	453523	5231908
1515	Body		Coarse Brown	Plain	none	ZK	453523	5231908
1515	Body		Coarse Brown	Plain	none	ZK	453523	5231908
1515	Body		Coarse Brown	Plain	none	ZK	453523	5231908
1515	Body		Coarse Brown	Plain	none	ZK	453523	5231908
1515	Body		Coarse Brown	Plain	none	ZK	453523	5231908
1515	Body		Coarse Brown	Plain	angular punctates	ZK	453523	5231908
1515	Body		Coarse Brown	Plain	angular punctates	ZK	453523	5231908
1516	Body		Fine Gray	Plain	applique	ZK	453553	5231908
1517	Body		Coarse Gray	Plain	none	ZK	453583	5231908
1517	Body		Fine Gray	Plain	angular punctates	ZK	453583	5231908
1519	Tile		Coarse Gray	Plain	none	ZK	453643	5231908
1519	Body		Fine Gray	Plain	none	ZK	453643	5231908
1519	Body		Coarse Gray	Plain	angular punctates	ZK	453643	5231908
1530	Body		Beige ware	Cream glaze	none	ZK	453313	5231938
1530	Body		Coarse Gray	Plain	none	ZK	453313	5231938
1530	Body		Coarse Gray	Plain	none	ZK	453313	5231938
1530	Body		Coarse Brown	Burnished	none	ZK	453313	5231938
1531	Body		Fine Gray	Plain	Incised line	ZK	453343	5231938
1532	Body		Fine Gray	Plain	none	ZK	453373	5231938
1534	Tile		Coarse Gray	Plain	none	ZK	453433	5231938
1534	Tile		Coarse Gray	Plain	none	ZK	453433	5231938
1534	Tile		Coarse Gray	Plain	none	ZK	453433	5231938
1534	Tile		Coarse Gray	Plain	none	ZK	453433	5231938
1534	Tile		Coarse Gray	Plain	none	ZK	453433	5231938
1534	Tile		Coarse Gray	Plain	none	ZK	453433	5231938
1534	Tile		Coarse Gray	Plain	none	ZK	453433	5231938
1534	Tile		Coarse Gray	Plain	none	ZK	453433	5231938
1534	Tile		Coarse Gray	Plain	none	ZK	453433	5231938
1534	Body		Fine Gray	Plain	angular punctates	ZK	453433	5231938
1538	Tile		Coarse Gray	Plain	none	ZK	453553	5231938
1538	Body		Coarse Gray	Plain	none	ZK	453553	5231938
1546	Body		Fine Gray	Plain	angular punctates	ZK	453793	5231938
1546	Body		Fine Gray	Plain	angular punctates	ZK	453793	5231938
1546	Body		Fine Gray	Plain	angular punctates	ZK	453793	5231938
1546	Body		Fine Gray	Plain	angular punctates	ZK	453793	5231938
1554	Base		Coarse Gray	Plain	angular punctates	ZK	453343	5231968
1556	Body		Coarse Brown	Plain	angular punctates	ZK	453403	5231968
1556	Body		Fine Brown	Dark glaze	none	ZK	453403	5231968
1556	Body		Fine Gray	Plain	angular punctates	ZK	453403	5231968
1556	Body		Fine Gray	Plain	angular punctates	ZK	453403	5231968
1556	Body		Fine Gray	Plain	angular punctates	ZK	453403	5231968
1559	Body		Fine Gray	Plain	none	ZK	453493	5231968
1559	Body		Fine Gray	Plain	none	ZK	453493	5231968
1559	Body		Fine Gray	Plain	none	ZK	453493	5231968
1559	Body		Coarse Gray	Plain	none	ZK	453493	5231968
1559	Body		Coarse Brown	Plain	angular punctates	ZK	453493	5231968
1560	Body		Fine Gray	Plain	none	ZK	453523	5231968
1560	Rim		Fine Gray	Plain	none	ZK	453523	5231968
1560	Rim		Fine Gray	Plain	none	ZK	453523	5231968
1560	Rim		Fine Gray	Plain	none	ZK	453523	5231968
1560	Rim		Fine Gray	Plain	none	ZK	453523	5231968
1560	Rim		Fine Gray	Plain	none	ZK	453523	5231968
1560	Rim		Fine Gray	Plain	none	ZK	453523	5231968
1560	Rim		Fine Gray	Plain	none	ZK	453523	5231968
1560	Rim		Fine Gray	Plain	none	ZK	453523	5231968
1560	Rim		Fine Gray	Plain	none	ZK	453523	5231968
1560	Rim		Fine Gray	Plain	none	ZK	453523	5231968
1560	Body		Fine Gray	Plain	none	ZK	453523	5231968
1565	Body		Fine Gray	Burnished	burnish line	ZK	453673	5231968
1565	Body		Fine Gray	Plain		ZK	453673	5231968
1565	Body		Fine Gray	Plain	none	ZK	453673	5231968
1565	Body		Fine Gray	Plain	angular punctates	ZK	453673	5231968
1565	Body		Fine Gray	Plain	angular punctates	ZK	453673	5231968
1565	Body		Fine Gray	Plain	angular punctates	ZK	453673	5231968
1565	Body		Coarse Gray	Plain	none	ZK	453673	5231968
1565	Body		Coarse Gray	Plain	none	ZK	453673	5231968
1565	body		Fine Gray	Plain	applique. cogwheel, also punctuates, large piece	ZK	453673	5231968
1575	Body		Fine Gray	Plain	none	ZK	453283	5231998
1576	Body		Coarse Brown	Plain	none	ZK	453313	5231998
1576	Body		Coarse Brown	Plain	none	ZK	453313	5231998
1579	Body		Coarse Gray	Plain	angular punctates	ZK	453403	5231998
1580	Body		Coarse Gray	Plain	angular punctates	ZK	453433	5231998
1581	Body		Fine Gray	Plain	none	ZK	453463	5231998
1583	Rim		Coarse Gray	Plain	none	ZK	453523	5231998
1586	Body		Fine Gray	Plain	angular punctates	ZK	453613	5231998
1586	Body		Fine Gray	Plain	angular punctates	ZK	453613	5231998
1586	Body		Fine Gray	Plain	angular punctates	ZK	453613	5231998
1597	Body		Coarse Gray	Plain	none	ZK	453283	5232028
1597	Body		Coarse Brown	Plain	none	ZK	453283	5232028
1597	Body		Coarse Brown	Plain	none	ZK	453283	5232028
1597	Body		Coarse Brown	Plain	none	ZK	453283	5232028
1597	Body		Fine Brown	Plain	angular punctates	ZK	453283	5232028
1600	Base		Fine Gray	Plain	angular punctates	ZK	453373	5232028
1600	Body		Fine Gray	Plain	none	ZK	453373	5232028
1600	Body		Coarse Brown	Plain	none	ZK	453373	5232028
1600	Body		Fine Gray	Plain	none	ZK	453373	5232028
1602	Body		Coarse Brown	Plain	none	ZK	453433	5232028
1602	Body		Coarse Gray	Plain	angular punctates	ZK	453433	5232028
1602	Body		Coarse Gray	Plain	none	ZK	453433	5232028
1603	Body		Coarse Gray	Plain	none	ZK	453463	5232028
1605	Body		Fine Gray	Plain	angular punctates	ZK	453523	5232028
1605	Body		Fine Gray	Plain	angular punctates	ZK	453523	5232028
1605	Body		Fine Gray	Plain	angular punctates	ZK	453523	5232028
1605	Body		Fine Gray	Plain	none	ZK	453523	5232028
1605	Body		Fine Gray	Plain	angular punctates	ZK	453523	5232028
1606	Body		Coarse Gray	Plain	none	ZK	453553	5232028
1606	Body		Fine Brown	Plain	none	ZK	453553	5232028
1607	Body		Fine Brown	Plain	angular punctates	ZK	453583	5232028
1607	Body		Fine Brown	Plain	angular punctates	ZK	453583	5232028
1607	Body		Fine Brown	Plain	none	ZK	453583	5232028
1607	Body		Fine Brown	Plain	none	ZK	453583	5232028
1607	Body		Fine Brown	Plain	none	ZK	453583	5232028
1608	Body		Coarse Gray	Plain	angular punctates	ZK	453613	5232028
1608	Body		Coarse Gray	Plain	none	ZK	453613	5232028
1609	Body		Coarse Gray	Plain	angular punctates	ZK	453643	5232028
1609	Body		Coarse Gray	Plain	none	ZK	453643	5232028
1609	Body		Fine Gray	Plain	angular punctates	ZK	453643	5232028
1620	Body		Fine Gray	Plain	angular punctates	ZK	453283	5232058
1620	Rim		Fine Gray	Plain	none	ZK	453283	5232058
1620	Body		Fine Gray	Plain	none	ZK	453283	5232058
1620	Body		Fine Gray	Plain	angular punctates	ZK	453283	5232058
1620	Body		Fine Gray	Plain	none	ZK	453283	5232058
1620	Body		Fine Gray	Plain	angular punctates	ZK	453283	5232058
1620	Body		Fine Gray	Plain	angular punctates	ZK	453283	5232058
1621	Body		Coarse Gray	Plain	none	ZK	453313	5232058
1621	Body		Coarse Gray	Plain	none	ZK	453313	5232058
1621	Body		Coarse Gray	Plain	angular punctates	ZK	453313	5232058
1621	Body		Fine Gray	Plain	angular punctates	ZK	453313	5232058
1621	Body		Fine Gray	Plain	angular punctates	ZK	453313	5232058
1621	Body		Fine Gray	Plain	none	ZK	453313	5232058
1621	Body		Fine Brown	Plain	applique	ZK	453313	5232058
1622	Body		Coarse Gray	Plain	angular punctates	ZK	453343	5232058
1622	Body		Coarse Gray	Plain	angular punctates	ZK	453343	5232058
1622	Body		Coarse Gray	Plain	angular punctates	ZK	453343	5232058
1622	Body		Fine Gray	Plain	complex stamp	ZK	453343	5232058
1624	Rim		Fine Brown	Plain	none	ZK	453403	5232058
1624	Body		Fine Gray	Plain	none	ZK	453403	5232058
1624	Body		Fine Gray	Plain	angular punctates	ZK	453403	5232058
1624	Body		Fine Gray	Plain	none	ZK	453403	5232058
1624	Body		Fine Gray	Plain	angular punctates	ZK	453403	5232058
1624	Body		Fine Gray	Plain	angular punctates	ZK	453403	5232058
1626	Body		Fine Brown	Plain	none	ZK	453463	5232058
1626	Body		Fine Brown	Plain	none	ZK	453463	5232058
1626	Body		Coarse Brown	Plain	none	ZK	453463	5232058
1626	Body		Coarse Brown	Plain	angular punctates	ZK	453463	5232058
1626	Body		Coarse Brown	Plain	none	ZK	453463	5232058
1626	Tile		Coarse Gray	Plain	none	ZK	453463	5232058
1626	Body		Fine Gray	Plain	angular punctates	ZK	453463	5232058
1627	Body		Fine Gray	Plain	none	ZK	453493	5232058
1627	Body		Coarse Gray	Plain	none	ZK	453493	5232058
1627	Body		Fine Gray	Plain	none	ZK	453493	5232058
1627	Body		Fine Gray	Plain	angular punctates	ZK	453493	5232058
1627	Body		Fine Gray	Plain	angular punctates	ZK	453493	5232058
1629	Body		Fine Gray	Burnished	none	ZK	453553	5232058
1629	Body		Fine Gray	Plain	angular punctates	ZK	453553	5232058
1629	Body		Fine Gray	Plain	none	ZK	453553	5232058
1629	Body		Coarse Gray	Plain	angular punctates	ZK	453553	5232058
1629	Body		Coarse Gray	Plain	angular punctates	ZK	453553	5232058
1629	Body		Fine Gray	Plain	none	ZK	453553	5232058
1629	Tile		Coarse Gray	Plain	none	ZK	453553	5232058
1629	Body	Game piece	Fine Gray	Plain	angular punctates	ZK	453553	5232058
1629	Body		Fine Gray	Plain	angular punctates	ZK	453553	5232058
1629	Body		Fine Gray	Plain	angular punctates	ZK	453553	5232058
1630	Body		Fine Gray	Plain	none	ZK	453583	5232058
1630	Body		Fine Gray	Plain	angular punctates	ZK	453583	5232058
1630	Body		Fine Gray	Dark glaze	none	ZK	453583	5232058
1630	Body		Fine Gray	Plain	angular punctates	ZK	453583	5232058
1630	Body		Fine Gray	Plain	angular punctates	ZK	453583	5232058
1630	Body		Fine Gray	Plain	angular punctates	ZK	453583	5232058
1630	Body		Fine Gray	Plain	angular punctates	ZK	453583	5232058
1630	Body		Fine Gray	Plain	angular punctates	ZK	453583	5232058
1631	Rim		Fine Gray	Burnished	burnish line	ZK	453613	5232058
1631	Body		Fine Gray	Plain	angular punctates	ZK	453613	5232058
1631	Body	mending hole	Coarse Gray	Plain	none	ZK	453613	5232058
1631	Body		Fine Gray	Plain	angular punctates	ZK	453613	5232058
1631	Body		Fine Gray	Plain	none	ZK	453613	5232058
1631	Body		Coarse Gray	Plain	none	ZK	453613	5232058
1632	Body		Coarse Brown	Plain	none	ZK	453643	5232058
1632	Body		Fine Brown	Plain	none	ZK	453643	5232058
1634	Body		Fine Gray	Plain	angular punctates	ZK	453703	5232058
1641	Body		Fine Gray	Plain	angular punctates	ZK	453223	5232088
1642	Body		Coarse Gray	Plain	none	ZK	453253	5232088
1650	Body		Fine Gray	Plain	angular punctates	ZK	453493	5232088
1651	Body		Fine Brown	Plain	none	ZK	453523	5232088
1651	Body		Coarse Gray	Plain	none	ZK	453523	5232088
1653	Body		Fine Gray	Plain	angular punctates	ZK	453583	5232088
1655	Body		Fine Gray	Plain	angular punctates	ZK	453643	5232088
1655	Body		Fine Gray	Plain	angular punctates	ZK	453643	5232088
1664	Body		Fine Gray	Plain	none	ZK	453253	5232118
1664	Tile		Coarse Gray	Plain	none	ZK	453253	5232118
1664	Tile		Coarse Gray	Plain	none	ZK	453253	5232118
1664	Tile		Coarse Gray	Plain	none	ZK	453253	5232118
1664	Body		Coarse Brown	Plain	none	ZK	453253	5232118
1664	Tile		Coarse Gray	Plain	none	ZK	453253	5232118
1664	Tile		Coarse Gray	Plain	none	ZK	453253	5232118
1664	Tile		Coarse Gray	Plain	none	ZK	453253	5232118
1664	Tile		Coarse Gray	Plain	none	ZK	453253	5232118
1664	Tile		Coarse Gray	Plain	none	ZK	453253	5232118
1664	Tile		Coarse Gray	Plain	none	ZK	453253	5232118
1664	Tile		Coarse Gray	Plain	none	ZK	453253	5232118
1664	Tile		Coarse Gray	Plain	none	ZK	453253	5232118
1664	Tile		Coarse Gray	Plain	none	ZK	453253	5232118
1664	Tile		Coarse Gray	Plain	none	ZK	453253	5232118
1664	Tile		Coarse Gray	Plain	none	ZK	453253	5232118
1664	metal					ZK	453253	5232118
1664	metal					ZK	453253	5232118
1664	metal					ZK	453253	5232118
1666	Body		Fine Brown	Plain	none	ZK	453313	5232118
1666	Body		Fine Gray	Plain	none	ZK	453313	5232118
1673	Body		Fine Gray	Plain	angular punctates	ZK	453523	5232118
1673	Body		Coarse Gray	Plain	none	ZK	453523	5232118
1673	Body		Fine Gray	Plain	none	ZK	453523	5232118
1675	Body		Fine Gray	Plain	none	ZK	453583	5232118
1675	Body		Coarse Brown	Plain	none	ZK	453583	5232118
1676	Body		Coarse Gray	Plain	none	ZK	453613	5232118
1676	Body		Fine Gray	Plain	none	ZK	453613	5232118
1677	Body		Fine Gray	Plain	angular punctates	ZK	453643	5232118
1680	Body		Coarse Brown	Plain	none	ZK	453733	5232118
1680	Body		Fine Gray	Plain	none	ZK	453733	5232118
1684	Tile		Coarse Gray	Plain	none	ZK	453193	5232148
1684	Tile		Coarse Gray	Plain	none	ZK	453193	5232148
1687	Body		Fine Brown	Plain	none	ZK	453283	5232148
1687	Body		Coarse Brown	Plain	none	ZK	453283	5232148
1687	Body		Fine Brown	Plain	none	ZK	453283	5232148
1687	Body		Fine Brown	Plain	angular punctates	ZK	453283	5232148
1687	Body		Fine Brown	Plain	none	ZK	453283	5232148
1692	Body		Coarse Brown	Plain	none	ZK	453433	5232148
1692	Body		Coarse Brown	Plain	none	ZK	453433	5232148
1692	Body		Fine Brown	Plain	angular punctates	ZK	453433	5232148
1692	Body		Fine Brown	Plain	none	ZK	453433	5232148
1692	Body		Fine Gray	Plain	angular punctates	ZK	453433	5232148
1692	Body		Fine Gray	Plain	angular punctates	ZK	453433	5232148
1692	Body		Fine Gray	Plain	angular punctates	ZK	453433	5232148
1692	Body		Fine Gray	Plain	angular punctates	ZK	453433	5232148
1692	Body		Fine Gray	Burnished	burnish line	ZK	453433	5232148
1692	Body		Fine Gray	Plain	none	ZK	453433	5232148
1692	Body		Fine Gray	Plain	none	ZK	453433	5232148
1692	Body		Fine Gray	Plain	none	ZK	453433	5232148
1692	Body		Fine Gray	Plain	none	ZK	453433	5232148
1692	Body		Fine Gray	Plain	none	ZK	453433	5232148
1692	Body		Fine Gray	Plain	angular punctates	ZK	453433	5232148
1692	Body		Fine Gray	Plain	none	ZK	453433	5232148
1692	Body		Fine Gray	Plain	none	ZK	453433	5232148
1692	Body		Fine Brown	Plain	angular punctates	ZK	453433	5232148
1692	Body		Fine Gray	Plain	angular punctates	ZK	453433	5232148
1692	Body		Fine Gray	Plain	none	ZK	453433	5232148
1692	Body		Fine Gray	Plain	none	ZK	453433	5232148
1692	Body		Fine Brown	Plain	angular punctates	ZK	453433	5232148
1711	Tile		Coarse Brown	Plain	none	ZK	453313	5232178
1711	Tile		Coarse Brown	Plain	none	ZK	453313	5232178
1711	Tile		Coarse Brown	Plain	none	ZK	453313	5232178
1711	Tile		Coarse Brown	Plain	none	ZK	453313	5232178
1711	Tile		Coarse Brown	Plain	none	ZK	453313	5232178
1714	Rim		Fine Gray	Plain	none	ZK	453403	5232178
1714	Body		Coarse Gray	Plain	none	ZK	453403	5232178
1715	Tile		Coarse Gray	Plain	none	ZK	453433	5232178
1715	Tile		Coarse Gray	Plain	none	ZK	453433	5232178
1723	Body	Game piece	Red	Plain	none	ZK	453673	5232178
1724	Body		Fine Brown	Plain	angular punctates	ZK	453703	5232178
1724	Body		Fine Brown	Plain	angular punctates	ZK	453703	5232178
1724	Rim		Fine Gray	Plain	none	ZK	453703	5232178
1724	Rim		Fine Gray	Plain	none	ZK	453703	5232178
1724	Body		Fine Gray	Plain	none	ZK	453703	5232178
1724	Body		Fine Gray	Plain	angular punctates	ZK	453703	5232178
1724	Body		Fine Gray	Plain	angular punctates	ZK	453703	5232178
1724	Body		Fine Gray	Plain	angular punctates	ZK	453703	5232178
1724	Body		Fine Gray	Plain	angular punctates	ZK	453703	5232178
1724	Body		Fine Gray	Plain	angular punctates	ZK	453703	5232178
1724	Body		Fine Gray	Plain	angular punctates	ZK	453703	5232178
1724	Body		Fine Gray	Plain	angular punctates	ZK	453703	5232178
1724	Body		Fine Gray	Plain	angular punctates	ZK	453703	5232178
1724	Body		Fine Gray	Plain	angular punctates	ZK	453703	5232178
1724	Body		Fine Gray	Plain	angular punctates	ZK	453703	5232178
1724	Body		Fine Gray	Plain	angular punctates	ZK	453703	5232178
1743	Body		Coarse Gray	Plain	angular punctates	ZK	453583	5232208
1743	Body		Coarse Gray	Plain	angular punctates	ZK	453583	5232208
1768	Body		Fine Gray	Plain	none	ZK	453673	5232238
1768	Body		Fine Brown	Plain	none	ZK	453673	5232238
1768	Body		Fine Brown	Plain	none	ZK	453673	5232238
1768	Body		Fine Brown	Plain	none	ZK	453673	5232238
1768	Body		Fine Brown	Plain	none	ZK	453673	5232238
1768	Body		Fine Brown	Plain	angular punctates	ZK	453673	5232238
1768	Body		Fine Brown	Plain	angular punctates	ZK	453673	5232238
1775	Body		Fine Brown	Plain	angular punctates	ZK	453193	5232268
1775	Body		Fine Brown	Burnished	none	ZK	453193	5232268
1778	Rim		Coarse Gray	Plain	none	ZK	453283	5232268
1778	Rim		Coarse Gray	Plain	none	ZK	453283	5232268
1778	Rim		Coarse Gray	Plain	none	ZK	453283	5232268
1778	Rim		Coarse Gray	Plain	none	ZK	453283	5232268
1778	Rim		Coarse Gray	Plain	none	ZK	453283	5232268
1778	Rim		Coarse Gray	Plain	none	ZK	453283	5232268
1778	Rim		Coarse Gray	Plain	none	ZK	453283	5232268
1788	Body		Fine Gray	Plain	none	ZK	453583	5232268
1788	Body		Fine Gray	Plain	burnish line	ZK	453583	5232268
1801	Tile		Fine Brown	Plain	none	ZK	453283	5232298
1802	Tile		Coarse Gray	Plain	none	ZK	453313	5232298
1804	Body		Fine Gray	Plain	none	ZK	453373	5232298
1804	Tile		Coarse Gray	Plain	none	ZK	453373	5232298
1805	Body		Fine Gray	Plain	angular punctates	ZK	453403	5232298
1807	Tile		Coarse Brown	Plain	none	ZK	453463	5232298
1807	Tile		Coarse Brown	Plain	none	ZK	453463	5232298
1807	Tile		Coarse Brown	Plain	none	ZK	453463	5232298
1807	Tile		Coarse Brown	Plain	none	ZK	453463	5232298
1807	Tile		Coarse Brown	Plain	none	ZK	453463	5232298
1807	Tile		Coarse Brown	Plain	none	ZK	453463	5232298
1807	Tile		Coarse Brown	Plain	none	ZK	453463	5232298
1828	Body		Fine Gray	Plain	angular punctates	ZK	453433	5232328
1828	Body		Fine Gray	Plain	angular punctates	ZK	453433	5232328
1851	Body		Fine Brown	Plain	none	ZK	453433	5232358
