# Supplementary material for: Zuun Baruun Kherem, a medieval Eurasian center in Eastern Mongolia
Source: Asian Archaeol. 2025 Oct 7;9(2):175–96. doi: 10.1007/s41826-025-00113-2 (PMC12799725; doi:10.1007/s41826-025-00113-2)
Supplement: Supplementary file 10 — (XLSX 23.4 KB) [file 41826_2025_113_MOESM6_ESM.xlsx]

## Sheet: Sheet1
Site	Point	Layer	Depth	Bone ID	Taxon	Element	L/R	COUNT
BK	1343	Layer 1		1343_3	Equus sp.	phalange 1		1
BK	1122	Layer 1	1.80-2 m	1122_6	indeterminate	indeterminate		1
BK	1122	Layer 1	1.25-1.5m	1122_5	indeterminate	indeterminate		1
BK	1125	Layer 1	1.25-1.5m	1125_1	indeterminate	indeterminate		1
BK	1343	Layer 1		1343_1	indeterminate	indeterminate		1
BK	1343	Layer 1		1343_2	indeterminate	indeterminate		1
BK	1122	Layer 1	1.65-1.8m	1122_1	Large Mammal	longbone		1
BK	1122	Layer 1	1.25-1.5m	1122_4	Medium mammal	costa		1
BK	1122	Layer 1	1.80-2 m	1122_7	Medium mammal	longbone		1
BK	1122	Layer 1	1.25-1.5m	1122_2	Ovis/Capra	phalange 1		1
BK	1122	Layer 1	1.25-1.5m	1122_3	Ovis/Capra	phalange 1		1
BK	1102	Layer 2		1102_1	indeterminate	indeterminate		1
BK	1272	Layer 2		1272_2	Ovis sp.	astragalus	l	1
BK	1272	Layer 2		1272_1	Ovis/Capra	costa	r	1
BK	532	Layer 2+3		532_2	Caprine/Antilopini	metatarsus		1
BK	532	Layer 2+3		532_1	Caprine/Antilopini	tibia		1
BK	532	Layer 2+3		532_3	Medium mammal	longbone		1
BK	374		15 cm	374_4	Bos sp.	cranium	r	1
BK	1202			1202_1	Equus sp.	dens		1
BK	374		15 cm	374_2	Large Mammal	vertebra		1
BK	1031			1031_1	Medium mammal	cranium		1
BK	374		15 cm	374_3	Medium/ large mammal	cranium		1
BK	1309		85 cm	1309_1	Medium/ large mammal	cranium		1
BK	1309		60-75 cm	1309_1	Medium/ large mammal	cranium		1
BK	374		15 cm	374_1	Ovis/Capra	humerus	r	1
ZBK	2005	Layer 4		2005_2	indeterminate	indeterminate		2
ZBK	2005	Layer 4		2005_3	indeterminate	indeterminate		4
ZBK	2005	Layer 4		2005_4	indeterminate	indeterminate		1
ZBK	2005	Layer 4		2005_1	Medium mammal	longbone		1
ZBK	3009	WP 2	dogleash	3009_1	indeterminate	indeterminate		1
ZK	1470	Layer 1		1470_1	Aves	metacarpus II+III	r	1
ZK	1470	Layer 1		1470_2	Aves	scapula		1
ZK	1534	Layer 1	2nd hole; 30 cm from 1sr hole	1534_3	Aves?	longbone		1
ZK	1581	Layer 1		1581_1	Bos sp.	scapula	l	1
ZK	1784	Layer 1		1784_1	Caprine/Antilopini	humerus		1
ZK	1677	Layer 1		1677_1	Caprine/Antilopini	vertebra lumbar		1
ZK	1532	Layer 1		1532_4	Equus sp.	metacarpus		1
ZK	1788	Layer 1		1788_1	indeterminate	dens		1
ZK	1450	Layer 1		1450_3	indeterminate	indeterminate		1
ZK	1450	Layer 1		1450_4	indeterminate	indeterminate		3
ZK	1450	Layer 1		1450_5	indeterminate	indeterminate		1
ZK	1454	Layer 1		1454_5	indeterminate	indeterminate		1
ZK	1508	Layer 1		1508_4	indeterminate	indeterminate		1
ZK	1510	Layer 1		1510_2	indeterminate	indeterminate		1
ZK	1530	Layer 1		1530_1	indeterminate	indeterminate		3
ZK	1531	Layer 1		1531_2	indeterminate	indeterminate		1
ZK	1531	Layer 1		1531_3	indeterminate	indeterminate		1
ZK	1531	Layer 1		1531_4	indeterminate	indeterminate		1
ZK	1532	Layer 1		1532_5	indeterminate	indeterminate		1
ZK	1539	Layer 1		1539_1	indeterminate	indeterminate		1
ZK	1565	Layer 1		1565_2	indeterminate	indeterminate		1
ZK	1565	Layer 1		1565_4	indeterminate	indeterminate		1
ZK	1565	Layer 1		1565_3	indeterminate	indeterminate		3
ZK	1579	Layer 1		1579_2	indeterminate	indeterminate		1
ZK	1580	Layer 1		1580_2	indeterminate	indeterminate		2
ZK	1582	Layer 1		1582_1	indeterminate	indeterminate		2
ZK	1583	Layer 1		1583_2	indeterminate	indeterminate		2
ZK	1583	Layer 1		1583_3	indeterminate	indeterminate		1
ZK	1584	Layer 1		1584_2	indeterminate	indeterminate		1
ZK	1586	Layer 1		1586_4	indeterminate	indeterminate		1
ZK	1587	Layer 1		1587_1	indeterminate	indeterminate		1
ZK	1658	Layer 1		1658_1	indeterminate	indeterminate		1
ZK	1673	Layer 1		1673_2	indeterminate	indeterminate		1
ZK	1674	Layer 1		1674_1	indeterminate	indeterminate		1
ZK	1691	Layer 1		1691_1	indeterminate	indeterminate		1
ZK	1712	Layer 1	50 cm	1712_1	indeterminate	indeterminate		1
ZK	1713	Layer 1		1713_1	indeterminate	indeterminate		1
ZK	1721	Layer 1		1721_1	indeterminate	indeterminate		1
ZK	1730	Layer 1		1730_1	indeterminate	indeterminate		1
ZK	1742	Layer 1		1642_1	indeterminate	indeterminate		1
ZK	1788	Layer 1		1788_2	indeterminate	indeterminate		1
ZK	1829	Layer 1		1829_1	indeterminate	indeterminate		1
ZK	1508	Layer 1		1508_2	Large Mammal	vertebra		1
ZK	1586	Layer 1		1586_3	Medium mammal	costa		1
ZK	1676	Layer 1		1676_5	Medium mammal	costa		1
ZK	1877	Layer 1		1877_1	Medium mammal	cranium		1
ZK	1673	Layer 1		1673_1	Medium mammal	longbone		1
ZK	1556	Layer 1		1556_2	Medium mammal	longbone		1
ZK	1454	Layer 1		1454_3	Medium mammal	longbone		1
ZK	1454	Layer 1		1454_4	Medium mammal	longbone		1
ZK	1565	Layer 1		1565_1	Medium mammal	longbone		1
ZK	1583	Layer 1		1583_4	Medium mammal	longbone		1
ZK	1508	Layer 1		1508_3	Medium mammal	scapula		1
ZK	1470	Layer 1		1470_3	Medium mammal	vertebra caudal		1
ZK	1676	Layer 1		1676_6	Medium mammal	vertebra caudal		1
ZK	1719	Layer 1		1719_1	Medium mammal	vertebra lumbar		1
ZK	1581	Layer 1		1581_2	Ovis sp.	metatarsus	r	1
ZK	1484	Layer 1		1484_1	Ovis sp.	radius+ulna	l	1
ZK	1454	Layer 1		1454_2	Ovis/Capra	costa		1
ZK	1508	Layer 1		1508_1	Ovis/Capra	cranium		1
ZK	1586	Layer 1		1586_2	Ovis/Capra	cranium		1
ZK	1557	Layer 1		1557_1	Ovis/Capra	femur	r	1
ZK	1586	Layer 1		1586_1	Ovis/Capra	humerus	r	1
ZK	1583	Layer 1		1583_1	Ovis/Capra	humerus	r	1
ZK	1450	Layer 1		1450_2	Ovis/Capra	metapodium		1
ZK	1510	Layer 1		1510_1	Ovis/Capra	metapodium		1
ZK	1580	Layer 1		1580_1	Ovis/Capra	os carpale ulnare	r	1
ZK	1556	Layer 1		1556_1	Ovis/Capra	phalange 2		1
ZK	1450	Layer 1		1450_1	Ovis/Capra	radius	l	1
ZK	1454	Layer 1		1454_1	Ovis/Capra	tibia		1
ZK	1781	Layer 1		1781_1	Ovis/Capra	vertebra thoracic		1
ZK	1584	Layer 1		1584_1	Ovis/Capra	vertebra thoracic		1
ZK	1875	Layer 1	“Bone-80”	1875_1	Small mammal	longbone		1
ZK	1667	Layer 1		1667_2	Small mammal	metapodium		1
ZK	1493	Layer 1		1493_1	Small/ medium mammal	longbone		1
ZK	1743	Layer 1,2		1743_1	indeterminate	indeterminate		1
ZK	1692	Layer 1,2,3		1692_5	indeterminate	indeterminate		2
ZK	1692	Layer 1,2,3		1692_1	Large Mammal	scapula		1
ZK	1692	Layer 1,2,3		1692_4	Medium/ large mammal	longbone		1
ZK	1692	Layer 1,2,3		1692_2	Ovis/Capra	femur	r	1
ZK	1692	Layer 1,2,3		1692_3	Ovis/Capra	pelvis	l	1
ZK	1559	Layer 1,2,3,4		1559_4	Bos sp.	os centrotarsale		1
ZK	1559	Layer 1,2,3,4		1559_10	indeterminate	indeterminate		5
ZK	1559	Layer 1,2,3,4		1559_9	indeterminate	indeterminate		2
ZK	1559	Layer 1,2,3,4		1559_8	indeterminate	indeterminate		1
ZK	1559	Layer 1,2,3,4		1559_5	Large Mammal	longbone		1
ZK	1559	Layer 1,2,3,4		1559_7	Medium mammal	cranium		1
ZK	1559	Layer 1,2,3,4		1559_6	Medium mammal	longbone		1
ZK	1559	Layer 1,2,3,4		1559_1	Ovis sp.	metacarpus	r	1
ZK	1559	Layer 1,2,3,4		1559_3	Ovis/Capra	phalange 1		1
ZK	1559	Layer 1,2,3,4		1559_2	Ovis/Capra	scapula	l	1
ZK	1556	Layer 2		1556_1	Aves?	pelvis/sternum		1
ZK	1731	Layer 2		1731_1	Bos sp.	mandibula	l	1
ZK	1579	Layer 2		1579_1	Bos sp.	phalange 1		1
ZK	1605	Layer 2		1605_4	Caprine/Antilopini	mandibula		1
ZK	1717	Layer 2		1717_1	Caprine/Antilopini	os carpale		1
ZK	1679	Layer 2		1679_3	Equus sp.	dens		1
ZK	1828	Layer 2		1828_2	Equus sp.	dens		1
ZK	1485	Layer 2		1485_1	indeterminate	indeterminate		1
ZK	1515	Layer 2		1515_4	indeterminate	indeterminate		1
ZK	1531	Layer 2		1531_1	indeterminate	indeterminate		1
ZK	1534	Layer 2		1534_1	indeterminate	indeterminate		1
ZK	1536	Layer 2		1536_2	indeterminate	indeterminate		1
ZK	1536	Layer 2		1536_3	indeterminate	indeterminate		1
ZK	1538	Layer 2		1538_1	indeterminate	indeterminate		1
ZK	1563	Layer 2		1563_1	indeterminate	indeterminate		2
ZK	1563	Layer 2		1563_2	indeterminate	indeterminate		1
ZK	1575	Layer 2		1575_1	indeterminate	indeterminate		1
ZK	1576	Layer 2		1576_3	indeterminate	indeterminate		1
ZK	1605	Layer 2		1605_3	indeterminate	indeterminate		1
ZK	1608	Layer 2		1608_1	indeterminate	indeterminate		1
ZK	1609	Layer 2		1609_2	indeterminate	indeterminate		1
ZK	1652	Layer 2		1652_2	indeterminate	indeterminate		1
ZK	1657	Layer 2		1657_1	indeterminate	indeterminate		1
ZK	1664	Layer 2		1664_1	indeterminate	indeterminate		1
ZK	1664	Layer 2		1664_2	indeterminate	indeterminate		3
ZK	1667	Layer 2		1667_1	indeterminate	indeterminate		1
ZK	1674	Layer 2		1674_3	indeterminate	indeterminate		2
ZK	1674	Layer 2		1674_4	indeterminate	indeterminate		1
ZK	1676	Layer 2		1676_3	indeterminate	indeterminate		3
ZK	1676	Layer 2		1676_4	indeterminate	indeterminate		1
ZK	1679	Layer 2		1679_4	indeterminate	indeterminate		1
ZK	1680	Layer 2		1680_2	indeterminate	indeterminate		1
ZK	1687	Layer 2		1687_1	indeterminate	indeterminate		2
ZK	1687	Layer 2		1687_2	indeterminate	indeterminate		2
ZK	1688	Layer 2		1688_1	indeterminate	indeterminate		1
ZK	1724	Layer 2		1724_2	indeterminate	indeterminate		1
ZK	1724	Layer 2		1724_3	indeterminate	indeterminate		1
ZK	1724	Layer 2		1724_4	indeterminate	indeterminate		3
ZK	1724	Layer 2		1724_5	indeterminate	indeterminate		1
ZK	1724	Layer 2		1724_6	indeterminate	indeterminate		1
ZK	1744	Layer 2		1744_1	indeterminate	indeterminate		1
ZK	1776	Layer 2		1776_1	indeterminate	indeterminate		1
ZK	1780	Layer 2		1780_1	indeterminate	indeterminate		1
ZK	1827	Layer 2		1827_2	indeterminate	indeterminate		1
ZK	1827	Layer 2		1827_1	indeterminate	indeterminate		1
ZK	1604	Layer 2		1604_2	Large Mammal	costa		1
ZK	1652	Layer 2		1652_1	Large Mammal	longbone		1
ZK	1731	Layer 2		1731_2	Large Mammal	longbone		1
ZK	1534	Layer 2		1534_2	Medium mammal	costa		1
ZK	1679	Layer 2		1679_5	Medium mammal	costa		1
ZK	1596	Layer 2		1596_1	Medium mammal	longbone		1
ZK	1576	Layer 2		1576_2	Medium mammal	longbone		1
ZK	1597	Layer 2		1597_1	Medium mammal	longbone		1
ZK	1597	Layer 2		1597_1	Medium mammal	longbone		1
ZK	1604	Layer 2		1604_3	Medium mammal	longbone		1
ZK	1649	Layer 2		1649_1	Medium mammal	longbone		1
ZK	1692	Layer 2		1692_6	Medium mammal	longbone		1
ZK	1513	Layer 2		1513_1	Medium mammal	scapula		1
ZK	1532	Layer 2		1532_3	Medium mammal	vertebra		1
ZK	1536	Layer 2		1536_1	Medium mammal	vertebra		2
ZK	1644	Layer 2		1644_2	Ovis sp.	humerus	l	1
ZK	1515	Layer 2		1515_2	Ovis/Capra	cranium	l	1
ZK	1778	Layer 2		1778_1	Ovis/Capra	cranium	r	1
ZK	1606	Layer 2		1606_1	Ovis/Capra	dens		1
ZK	1675	Layer 2		1675_1	Ovis/Capra	dens		1
ZK	1680	Layer 2		1680_1	Ovis/Capra	dens	r	1
ZK	1665	Layer 2		1665_1	Ovis/Capra	mandibula	l	1
ZK	1515	Layer 2		1515_1	Ovis/Capra	phalange 1		1
ZK	1532	Layer 2		1532_2	Ovis/Capra	phalange 1		1
ZK	1532	Layer 2		1532_1	Ovis/Capra	phalange 2		1
ZK	1515	Layer 2		1515_3	Ovis/Capra	tibia		1
ZK	1576	Layer 2		1576_1	Ovis/Capra	vertebra cervical		1
ZK	1675	Layer 2		1675_2	Rodentia (Mus)	mandibula	l	1
ZK	1724	Layer 2		1724_1	Siluris (asotus?)	pectoral spine	l	1
ZK	1560	Layer 2, 3		1560_2	Medium mammal	longbone		1
ZK	1560	Layer 2, 3		1560_1	Medium mammal	longbone		1
ZK	1560	Layer 2, 3		1560_3	Ovis/Capra	cranium		1
ZK	1517	Layer 3		1517_1	Capra sp.	metatarsus	r	1
ZK	1676	Layer 3		1676_1	Caprine/Antilopini	metacarpus		1
ZK	1603	Layer 3		1603_3	Caprine/Antilopini	metatarsus		1
ZK	1603	Layer 3		1603_2	Caprine/Antilopini	radius	l	1
ZK	1828	Layer 3		1828_1	Equus sp.	dens		1
ZK	1473	Layer 3		1473_1	indeterminate	indeterminate		1
ZK	1487	Layer 3		1487_1	indeterminate	indeterminate		1
ZK	1602	Layer 3		1602_2	indeterminate	indeterminate		1
ZK	1641	Layer 3		1641_1	indeterminate	indeterminate		1
ZK	1655	Layer 3		1655_1	indeterminate	indeterminate		1
ZK	1674	Layer 3		1674_2	indeterminate	indeterminate		1
ZK	1724	Layer 3		1724_7	indeterminate	indeterminate		1
ZK	1724	Layer 3		1724_8	indeterminate	indeterminate		2
ZK	1603	Layer 3		1603_4	indeterminate	indeterminate		1
ZK	1603	Layer 3		1603_5	indeterminate	indeterminate		1
ZK	1607	Layer 3		1607_3	indeterminate	indeterminate		1
ZK	1604	Layer 3		1604_1	Large Mammal	costa		1
ZK	1644	Layer 3		1644_1	Large Mammal	costa		1
ZK	1607	Layer 3		1607_1	Medium mammal	longbone		1
ZK	1607	Layer 3		1607_2	Medium mammal	longbone		1
ZK	1676	Layer 3		1676_2	Medium mammal	longbone		3
ZK	1609	Layer 3		1609_1	Medium mammal	metacarpus		1
ZK	1775	Layer 3		1775_1	Medium mammal	vertebra		1
ZK	1605	Layer 3		1605_2	Ovis sp.	dens	l	1
ZK	1603	Layer 3		1603_1	Ovis/Capra	costa	r	1
ZK	1602	Layer 3		1602_1	Ovis/Capra	mandibula	l	1
ZK	1789	Layer 4	east ditch	1789_2	indeterminate	cranium		1
ZK	1641	Layer 4		1641_1	indeterminate	indeterminate		1
ZK	1789	Layer 4	east ditch	1789_1	indeterminate	indeterminate		1
ZK	1679	Layer 4		1679_2	Large Mammal	costa		1
ZK	1605	Layer 5		1605_1	Caprine/Antilopini	mandibula		1
ZK	1679	Layer 5		1679_1	indeterminate	indeterminate		1
ZK	1475	n/a		1475_6	Equus sp.	mandibula	lr	1
ZK	1475	n/a		1475_5	Equus sp.	pelvis	l	1
ZK	1515	n/a		1515_5	indeterminate	indeterminate		1
ZK	1672	Quad/Surface	no dogleash	1672_1	Ovis/Capra	radius		1
ZK	1474	Surface		1474_2	indeterminate	indeterminate		1
ZK	1622	Surface		1622_2	indeterminate	indeterminate		2
ZK	1629	Surface		1629_4	indeterminate	indeterminate		1
ZK	1629	Surface		1629_5	indeterminate	indeterminate		1
ZK	1475	Surface		1475_7	Medium mammal	longbone		1
ZK	1623	Surface	0-10 cm	1623_1	Medium mammal	longbone		1
ZK	1619		40 cm	1619_1	Bos sp.	dens		1
ZK	1625		50-150 cm	1625_5	Bos sp.	dens	l	1
ZK	1624		120-135 cm	1624_1	Bos sp.	phalange 1		1
ZK	1618		120 cm	1618_1	Camelus bactrianus	phalange 1		1
ZK	1631		20-40 cm	1631_2	Caprine/Antilopini	radius+ulna	r	1
ZK	1553		75 cm	1553_3	Equus sp.	costa	r	1
ZK	1475		20-30 cm	1475_4	indeterminate	indeterminate		1
ZK	1552		30-80 cm	1552_1	indeterminate	indeterminate		1
ZK	1553		30 cm	1553_2	indeterminate	indeterminate		1
ZK	1553		75 cm	1553_4	indeterminate	indeterminate		1
ZK	1559			1559_11	indeterminate	indeterminate		1
ZK	1559			1559_12	indeterminate	indeterminate		1
ZK	1613		20-40 cm	1613_1	indeterminate	indeterminate		1
ZK	1620			1620_1	indeterminate	indeterminate		1
ZK	1621		20-30 cm	1621_3	indeterminate	indeterminate		2
ZK	1621		20-30 cm	1621_2	indeterminate	indeterminate		1
ZK	1622		10-45 cm	1622_1	indeterminate	indeterminate		2
ZK	1624		35 cm	1624_7	indeterminate	indeterminate		2
ZK	1624		35 cm	1624_8	indeterminate	indeterminate		2
ZK	1624		120-135 cm	1624_4	indeterminate	indeterminate		1
ZK	1624		50-60 cm	1624_5	indeterminate	indeterminate		1
ZK	1624		35 cm	1624_9	indeterminate	indeterminate		2
ZK	1628		30 cm	1628_3	indeterminate	indeterminate		1
ZK	1629		100-113 cm	1629_1	indeterminate	indeterminate		1
ZK	1629		30-50 cm	1629_2	indeterminate	indeterminate		1
ZK	1630		20-30 cm	1630_1	indeterminate	indeterminate		1
ZK	1630		20-30 cm	1630_4	indeterminate	indeterminate		1
ZK	1630		20-30 cm	1630_2	indeterminate	indeterminate		1
ZK	1630		20-30 cm	1630_3	indeterminate	indeterminate		1
ZK	1631		20-40 cm	1631_3	indeterminate	indeterminate		1
ZK	1634		30-60 cm	1634_2	indeterminate	indeterminate		1
ZK	1673			1673_3	indeterminate	indeterminate		1
ZK	1801		30-65 cm	1801_3	indeterminate	indeterminate		1
ZK	1805		30-40 cm	1805_1	indeterminate	indeterminate		1
ZK	1801		30-65 cm	1801_1	indeterminate	pelvis?		1
ZK	1628		45 cm	1628_5	Large Mammal	indeterminate		1
ZK	1801		30-65 cm	1801_2	Medium mammal	costa		1
ZK	1475		20-30 cm	1475_3	Medium mammal	costa		1
ZK	1618		40 cm	1618_2	Medium mammal	costa		1
ZK	1624		90 cm	1624_6	Medium mammal	costa		1
ZK	1627		75 cm	1627_2	Medium mammal	costa		1
ZK	1628		30 cm	1628_1	Medium mammal	costa		1
ZK	1629		30-50 cm	1629_1	Medium mammal	costa		1
ZK	1621		20-30 cm	1621_1	Medium mammal	cranium		1
ZK	1802		40-90 cm	1802_2	Medium mammal	longbone		1
ZK	1804		40-70 cm	1804_1	Medium mammal	ulna		1
ZK	1624		120-135 cm	1624_3	Medium mammal	vertebra		1
ZK	1475		20-30 cm	1475_1	Ovis sp.	cranium		1
ZK	1619		40 cm	1619_2	Ovis sp.	mandibula	r	1
ZK	1629		75 cm	1629_3	Ovis/Capra	cranium	r	1
ZK	1811		65 cm	1811_1	Ovis/Capra	dens	r	1
ZK	1628		45 cm	1628_4	Ovis/Capra	femur	r	1
ZK	1628		30 cm	1628_2	Ovis/Capra	femur		1
ZK	1802		40-90 cm	1802_1	Ovis/Capra	humerus	l	1
ZK	1625		50-150 cm	1625_1	Ovis/Capra	humerus	r	1
ZK	1474		50-95 cm	1474_1	Ovis/Capra	humerus		1
ZK	1627		10-20 cm	1627_1	Ovis/Capra	mandibula	r	1
ZK	1626		55-130 cm	1626_1	Ovis/Capra	metacarpus	l	1
ZK	1475		20-30 cm	1475_2	Ovis/Capra	os carpale II+III	r	1
ZK	1625		50-150 cm	1625_2	Ovis/Capra	pelvis	r	1
ZK	1625		50-150 cm	1625_4	Ovis/Capra	pelvis	l	1
ZK	1625		50-150 cm	1625_3	Ovis/Capra	pelvis	l	1
ZK	1631		20-40 cm	1631_1	Ovis/Capra	scapula	r	1
ZK	1553		30 cm	1553_1	Ovis/Capra	ulna	r	1
ZK	1626		55-130 cm	1626_2	Ovis/Capra	ulna		1
ZK	1634		30-60 cm	1634_1	Ovis/Capra	ulna	l	1
ZK	1624		120-135 cm	1624_2	Ovis/Capra	vertebra thoracic		1
