# Supplementary material for: Zuun Baruun Kherem, a medieval Eurasian center in Eastern Mongolia
Source: Asian Archaeol. 2025 Oct 7;9(2):175–96. doi: 10.1007/s41826-025-00113-2 (PMC12799725; doi:10.1007/s41826-025-00113-2)
Supplement: Supplementary file 11 — (XLSX 19.3 KB) [file 41826_2025_113_MOESM7_ESM.xlsx]

## Sheet: Sheet1
Site	Lab code	Point	ZBK Sample ID	Auger Layer	Material	Species	Radiocarbon Age	C14_Error	δ13C‰	δ15N ‰	C/N ratio	δ34S ‰	C/S ratio	N/S ratio
BK	SUERC-111180	532	74	2	Bone		1062	24	-18.4	7.6	3.1	4.5	560	182
BK	SUERC-122670	1122	78	1	Wood charcoal	Indeterminate	1035	24	-24.7
BK	SUERC-111181	1272	66	2	Bone	Ovis	1084	24	-19.1	6.9	3.2	4.9	639	201
BK	SUERC-111189	1343	3	1	Wood charcoal	Pinus	256	25	-24.6
ZK	UBA-50377	1515	6	2	Wood charcoal	Alnus	930	20
ZK	UBA-50372	1530	5	1	Wood charcoal	Betula	1091	24
ZK	SUERC-111187	1530	16	1	Wood charcoal	Indeterminate	915	25	-24.4
ZK	SUERC-111190	1536	15	2	Wood charcoal	Betula	894	25	-26.7
ZK	UBA-50376	1546	13	2	Wood charcoal	Indeterminate	934	34
ZK	UBA-50277	1603	69	2	Bone		976	31
ZK	SUERC-111186	1604	12	3	Wood charcoal	Indeterminate	962	23	-25.1
ZK	SUERC-111182	1607	14	2	Bone		893	25	-20.9
ZK	UBA-50275	1609	75	2	Bone		931	30	-18.5	7.1	3.11
ZK	SUERC-111179	1618	71	2	Bone	Camelus	1047	24	-18.7	8.7	3.2	5.3	485	153
ZK	SUERC-111188	1620	10	2	Wood charcoal	Betula	904	25	-26.3
ZK	UBA-50278	1652	77	2	Bone		864	29	-18.5	7	3.07
ZK	UBA-50276	1676	68	2	Bone		996	27	-18.4	7.1	3.07
ZK	UBA-50370	1744	1	3	Wood charcoal	Alnus	1045	23
ZK	UBA-50274	1789	76	4	Bone		894	24	-20	5.8	3.13
ZK	UBA-50375	2005	52	4	Wood charcoal	Salix/Populus	982	27
